# Supplementary material for: Anticancer Activity of (S)-5-Chloro-3-((3,5-dimethylphenyl)sulfonyl)-N-(1-oxo-1-((pyridin-4-ylmethyl)amino)propan-2-yl)-1H-indole-2-carboxamide (RS4690), a New Dishevelled 1 Inhibitor
Source: Cancers (Basel). 2022 Mar 7;14(5):1358. doi: 10.3390/cancers14051358 (PMC8909805; doi:10.3390/cancers14051358)
Supplement: Supplementary file 1 [file cancers-14-01358-s001.zip]

Archive with 1 entries (1 files):
- cancers-1611255-supplementary.pdf
